# Supplementary material for: Mansouramycins E–G, Cytotoxic Isoquinolinequinones from Marine Streptomycetes
Source: Mar Drugs. 2021 Dec 20;19(12):715. doi: 10.3390/md19120715 (PMC8707544; doi:10.3390/md19120715)
Supplement: Supplementary file 1 [file marinedrugs-19-00715-s001.zip]

Archive with 1 entries (1 files):
- marinedrugs-1481785-supplementary.pdf
